# Supplementary material for: Kefir peptides attenuate atherosclerotic vascular calcification and osteoporosis in atherogenic diet-fed ApoE −/− knockout mice
Source: Front Cell Dev Biol. 2023 Apr 6;11:1158812. doi: 10.3389/fcell.2023.1158812 (PMC10117689; doi:10.3389/fcell.2023.1158812)
Supplement: Supplementary file 4 [file Table1.XLSX]

## Sheet: Figure 1(A - E)
	Fig. 1A Total cholesterol							Fig. 1B Triglyceride							Fig. 1C Ox-LDL							Fig. 1D MDA							Fig. 1E TNF-α
	WT+CD	mock+CD	mock+AD	KPs-L+AD	KPs-H+AD			WT+CD	mock+CD	mock+AD	KPs-L+AD	KPs-H+AD			WT+CD	mock+CD	mock+AD	KPs-L+AD	KPs-H+AD			WT+CD	mock+CD	mock+AD	KPs-L+AD	KPs-H+AD			WT+CD	mock+CD	mock+AD	KPs-L+AD	KPs-H+AD
	86	186	2090	1120	1152			63	56	15	39	65			0.00661	0.007729	0.072046	0.011271	0.012017			22.7273	73.6364	355.454	202.727	224.546			5.57667	5.82667	8.24333	5.66	7.91
	83	321	1744	1572	1442			78	94	26	36	41			0.006983	0.006797	0.040353	0.013135	0.014999			26.3636	51.8182	351.818	288.182	242.727			5.94333	5.99333	7.82667	5.74333	6.82667
	81	377	1704	1896	1984			89	99	31	26	39			0.00922	0.006237	0.024134	0.014999	0.016491			26.3636	93.6364	344.546	291.818	320.909			6.07667	6.41	7.41	6.07667	6.49333
	84	258	2075	1136	1220			91	99	32	13	29			0.007915	0.008661	0.025999	0.014254	0.016491			30	60.9091	333.636	302.727	357.273			6.41	6.49333	7.32667	6.57667	5.99333
	83	285	1750	1444	1396			73	89	19	39	51			0.00661	0.008102	0.043336	0.011457	0.012576			31.8182	68.1818	470	313.636	197.273			6.49333	6.74333	7.32667	6.91	5.99333
	83	264	2015	1340	1260			101	109	37	13	20			0.008288	0.009034	0.021152	0.015372	0.017423			24.5454	42.7273	355.454	240.909	226.364			6.91	7.24333	7.16	7.16	5.82667
Minimum	81	186	1704	1120	1152		Minimum	63	56	15	13	20		Minimum	0.00661	0.006237	0.02115	0.01127	0.01202		Minimum	22.73	42.73	333.6	202.7	197.3		Minimum	5.577	5.827	7.16	5.66	5.827
25% Percentile	82.5	240	1734	1132	1203		25% Percentile	70.5	80.8	18	13	26.8		25% Percentile	0.00661	0.006657	0.02339	0.01141	0.01244		25% Percentile	24.09	49.55	341.8	231.4	217.7		25% Percentile	5.852	5.952	7.285	5.722	5.952
Median	83	274.5	1883	1392	1328		Median	83.5	96.5	28.5	31	40		Median	0.007449	0.007916	0.03318	0.01369	0.01575		Median	26.36	64.55	353.6	290	234.5		Median	6.243	6.452	7.368	6.327	6.243
75% Percentile	84.5	335	2079	1653	1578		75% Percentile	93.5	102	33.3	39	54.5		75% Percentile	0.008521	0.008754	0.05051	0.01509	0.01672		75% Percentile	30.45	78.64	384.1	305.5	330		75% Percentile	6.597	6.868	7.931	6.973	7.098
Maximum	86	377	2090	1896	1984		Maximum	101	109	37	39	65		Maximum	0.00922	0.009034	0.07205	0.01537	0.01742		Maximum	31.82	93.64	470	313.6	357.3		Maximum	6.91	7.243	8.243	7.16	7.91
Mean	83.33	281.8	1896	1418	1409		Mean	82.5	91	26.7	27.7	40.8		Mean	0.007604	0.00776	0.03784	0.01341	0.015		Mean	26.97	65.15	368.5	273.3	261.5		Mean	6.235	6.452	7.549	6.354	6.507
Std. Deviation	1.633	64.3	181.7	292.3	301.9		Std. Deviation	13.8	18.4	8.36	12.3	15.9		Std. Deviation	0.001052	0.001077	0.01904	0.001764	0.00224		Std. Deviation	3.385	17.84	50.42	42.63	62.9		Std. Deviation	0.4683	0.513	0.4071	0.6229	0.7825
Std. Error of Mean	0.6667	26.25	74.19	119.3	123.3		Std. Error of Mean	5.62	7.51	3.41	5.03	6.49		Std. Error of Mean	0.0004296	0.0004397	0.007774	0.00072	0.0009145		Std. Error of Mean	1.382	7.283	20.58	17.4	25.68		Std. Error of Mean	0.1912	0.2094	0.1662	0.2543	0.3194
Lower 95% CI of mean	81.62	214.4	1706	1111	1092		Lower 95% CI of mean	68.1	71.7	17.9	14.7	24.1		Lower 95% CI of mean	0.0065	0.00663	0.01785	0.01156	0.01265		Lower 95% CI of mean	23.42	46.43	315.6	228.6	195.5		Lower 95% CI of mean	5.744	5.913	7.122	5.701	5.686
Upper 95% CI of mean	85.05	349.3	2087	1725	1726		Upper 95% CI of mean	96.9	110	35.4	40.6	57.5		Upper 95% CI of mean	0.008709	0.00889	0.05782	0.01527	0.01735		Upper 95% CI of mean	30.52	83.87	421.4	318.1	327.5		Upper 95% CI of mean	6.726	6.99	7.976	7.008	7.328
Statistical software	GraphPad Prism 7.00						Statistical software	GraphPad Prism 7.00						Statistical software	GraphPad Prism 7.00						Statistical software	GraphPad Prism 7.00						Statistical software	GraphPad Prism 7.00
Statistical method	One-way ANOVA + Tukey's multiple comparisons test						Statistical method	One-way ANOVA + Tukey's multiple comparisons test						Statistical method	One-way ANOVA + Tukey's multiple comparisons test						Statistical method	One-way ANOVA + Tukey's multiple comparisons test						Statistical method	One-way ANOVA + Tukey's multiple comparisons test
	Mean Diff.	95.00% CI of diff.	Significant?	Summary	Adjusted P Value			Mean Diff.	95.00% CI of diff.	Significant?	Summary	Adjusted P Value			Mean Diff.	95.00% CI of diff.	Significant?	Summary	Adjusted P Value			Mean Diff.	95.00% CI of diff.	Significant?	Summary	Adjusted P Value			Mean Diff.	95.00% CI of diff.	Significant?	Summary	Adjusted P Value
WT+CD vs. mock+CD	-199	-549 to 152	No	ns	0.474		WT+CD vs. mock+CD	-8.5	-32.5 to 15.5	No	ns	0.834		WT+CD vs. mock+CD	-0.000156	-0.0148 to 0.0145	No	ns	>.999		WT+CD vs. mock+CD	-38.2	-109 to 32.3	No	ns	0.517		WT+CD vs. mock+CD	-0.217	-1.19 to 0.757	No	ns	0.964
WT+CD vs. mock+AD	-1813	-2164 to -1462	Yes	***	<.001		WT+CD vs. mock+AD	55.8	31.8 to 79.8	Yes	***	<.001		WT+CD vs. mock+AD	-0.0302	-0.0449 to -0.0156	Yes	***	<.001		WT+CD vs. mock+AD	-342	-412 to -271	Yes	***	<.001		WT+CD vs. mock+AD	-1.31	-2.29 to -0.34	Yes	**	0.005
WT+CD vs. KPs-L+AD	-1335	-1685 to -984	Yes	***	<.001		WT+CD vs. KPs-L+AD	54.8	30.8 to 78.8	Yes	***	<.001		WT+CD vs. KPs-L+AD	-0.00581	-0.0205 to 0.00884	No	ns	0.771		WT+CD vs. KPs-L+AD	-246	-317 to -176	Yes	***	<.001		WT+CD vs. KPs-L+AD	-0.119	-1.09 to 0.854	No	ns	0.996
WT+CD vs. KPs-H+AD	-1326	-1676 to -975	Yes	***	<.001		WT+CD vs. KPs-H+AD	41.7	17.7 to 65.7	Yes	***	<.001		WT+CD vs. KPs-H+AD	-0.0074	-0.022 to 0.00725	No	ns	0.582		WT+CD vs. KPs-H+AD	-235	-305 to -164	Yes	***	<.001		WT+CD vs. KPs-H+AD	-0.272	-1.25 to 0.701	No	ns	0.922
mock+CD vs. mock+AD	-1615	-1965 to -1264	Yes	***	<.001		mock+CD vs. mock+AD	64.3	40.3 to 88.3	Yes	***	<.001		mock+CD vs. mock+AD	-0.0301	-0.0447 to -0.0154	Yes	***	<.001		mock+CD vs. mock+AD	-303	-374 to -233	Yes	***	<.001		mock+CD vs. mock+AD	-1.1	-2.07 to -0.124	Yes	*	0.022
mock+CD vs. KPs-L+AD	-1136	-1487 to -786	Yes	***	<.001		mock+CD vs. KPs-L+AD	63.3	39.3 to 87.3	Yes	***	<.001		mock+CD vs. KPs-L+AD	-0.00565	-0.0203 to 0.00899	No	ns	0.787		mock+CD vs. KPs-L+AD	-208	-279 to -138	Yes	***	<.001		mock+CD vs. KPs-L+AD	0.0972	-0.876 to 1.07	No	ns	0.998
mock+CD vs. KPs-H+AD	-1127	-1478 to -777	Yes	***	<.001		mock+CD vs. KPs-H+AD	50.2	26.2 to 74.2	Yes	***	<.001		mock+CD vs. KPs-H+AD	-0.00724	-0.0219 to 0.00741	No	ns	0.602		mock+CD vs. KPs-H+AD	-196	-267 to -126	Yes	***	<.001		mock+CD vs. KPs-H+AD	-0.0556	-1.03 to 0.918	No	ns	>.999
mock+AD vs. KPs-L+AD	478	128 to 829	Yes	**	0.004		mock+AD vs. KPs-L+AD	-1	-25 to 23	No	ns	>.999		mock+AD vs. KPs-L+AD	0.0244	0.00978 to 0.0391	Yes	***	<.001		mock+AD vs. KPs-L+AD	95.2	24.6 to 166	Yes	**	0.005		mock+AD vs. KPs-L+AD	1.19	0.221 to 2.17	Yes	*	0.011
mock+AD vs. KPs-H+AD	487	137 to 838	Yes	**	0.003		mock+AD vs. KPs-H+AD	-14.2	-38.2 to 9.84	No	ns	0.433		mock+AD vs. KPs-H+AD	0.0228	0.00819 to 0.0375	Yes	***	<.001		mock+AD vs. KPs-H+AD	107	36.5 to 177	Yes	**	0.001		mock+AD vs. KPs-H+AD	1.04	0.0681 to 2.02	Yes	*	0.032
KPs-L+AD vs. KPs-H+AD	9	-342 to 360	No	ns	>.999		KPs-L+AD vs. KPs-H+AD	-13.2	-37.2 to 10.8	No	ns	0.505		KPs-L+AD vs. KPs-H+AD	-0.00158	-0.0162 to 0.0131	No	ns	0.998		KPs-L+AD vs. KPs-H+AD	11.8	-58.7 to 82.3	No	ns	0.987		KPs-L+AD vs. KPs-H+AD	-0.153	-1.13 to 0.821	No	ns	0.99

## Sheet: Figure 1 (F - I)
	Fig. 1F ALT							Fig. 1G AST							Fig. 1H AST/ALT							Fig. 1I CK
	WT+CD	mock+CD	mock+AD	KPs-L+AD	KPs-H+AD			WT+CD	mock+CD	mock+AD	KPs-L+AD	KPs-H+AD			WT+CD	mock+CD	mock+AD	KPs-L+AD	KPs-H+AD			WT+CD	mock+CD	mock+AD	KPs-L+AD	KPs-H+AD
	44	43	117	33	26			50	46	176	113	99			1.13636	1.06977	1.50427	3.42424	3.80769			97	92	760	123	107
	50	48	55	61	33			57	77	132	86	38			1.14	1.60417	2.4	1.40984	1.15152			159	206	455	490	367
	50	46	66	43	30			69	92	161	92	66			1.38	2	2.43939	2.13953	2.2			123	156	519	296	246
	57	62	45	87	46			50	45	171	111	93			0.877193	0.725806	3.8	1.27586	2.02174			114	102	681	140	205
	48	45	81	34	26			44	44	129	81	37			0.916667	0.977778	1.59259	2.38235	1.42308			140	190	485	453	347
	51	53	46	75	42			54	58	213	116	126			1.05882	1.09434	4.63044	1.54667	3			119	132	570	228	207
Minimum	44	43	45	33	26		Minimum	44	44	129	81	37		Minimum	0.8772	0.7258	1.504	1.276	1.152		Minimum	97	92	455	123	107
25% Percentile	47	44.5	45.75	33.75	26		25% Percentile	48.5	44.75	131.3	84.75	37.75		25% Percentile	0.9068	0.9148	1.571	1.376	1.355		25% Percentile	109.8	99.5	477.5	135.8	180.5
Median	50	47	60.5	52	31.5		Median	52	52	166	101.5	79.5		Median	1.098	1.082	2.42	1.843	2.111		Median	121	144	544.5	262	226.5
75% Percentile	52.5	55.25	90	78	43		75% Percentile	60	80.75	185.3	113.8	105.8		75% Percentile	1.2	1.703	4.008	2.643	3.202		75% Percentile	144.8	194	700.8	462.3	352
Maximum	57	62	117	87	46		Maximum	69	92	213	116	126		Maximum	1.38	2	4.63	3.424	3.808		Maximum	159	206	760	490	367
Mean	50	49.5	68.33	55.5	33.83		Mean	54	60.33	163.7	99.83	76.5		Mean	1.085	1.245	2.728	2.03	2.267		Mean	125.3	146.3	578.3	288.3	246.5
Std. Deviation	4.243	7.007	27.41	22.48	8.4		Std. Deviation	8.556	19.97	31.15	15.28	35.73		Std. Deviation	0.1816	0.4676	1.245	0.8083	0.9932		Std. Deviation	21.57	46.22	119.2	155.4	97.33
Std. Error of Mean	1.732	2.861	11.19	9.179	3.429		Std. Error of Mean	3.493	8.151	12.72	6.237	14.58		Std. Error of Mean	0.07414	0.1909	0.5081	0.33	0.4055		Std. Error of Mean	8.804	18.87	48.67	63.46	39.73
Lower 95% CI of mean	45.55	42.15	39.57	31.91	25.02		Lower 95% CI of mean	45.02	39.38	131	83.8	39.01		Lower 95% CI of mean	0.8943	0.7546	1.422	1.181	1.225		Lower 95% CI of mean	102.7	97.82	453.2	125.2	144.4
Upper 95% CI of mean	54.45	56.85	97.09	79.09	42.65		Upper 95% CI of mean	62.98	81.29	196.4	115.9	114		Upper 95% CI of mean	1.275	1.736	4.034	2.878	3.31		Upper 95% CI of mean	148	194.8	703.4	451.5	348.6
Statistical software	GraphPad Prism 7.00						Statistical software	GraphPad Prism 7.00						Statistical software	GraphPad Prism 7.00						Statistical software	GraphPad Prism 7.00
Statistical method	One-way ANOVA + Tukey's multiple comparisons test						Statistical method	One-way ANOVA + Tukey's multiple comparisons test						Statistical method	One-way ANOVA + Tukey's multiple comparisons test						Statistical method	One-way ANOVA + Tukey's multiple comparisons test
	Mean Diff.	95.00% CI of diff.	Significant?	Summary	Adjusted P Value			Mean Diff.	95.00% CI of diff.	Significant?	Summary	Adjusted P Value			Mean Diff.	95.00% CI of diff.	Significant?	Summary	Adjusted P Value			Mean Diff.	95.00% CI of diff.	Significant?	Summary	Adjusted P Value
WT+CD vs. mock+CD	0.5	-27.8 to 28.8	No	ns	>.999		WT+CD vs. mock+CD	-6.33	-47.5 to 34.9	No	ns	0.991		WT+CD vs. mock+CD	-0.16	-1.57 to 1.25	No	ns	0.997		WT+CD vs. mock+CD	-21	-191 to 149	No	ns	0.996
WT+CD vs. mock+AD	-18.3	-46.6 to 9.98	No	ns	0.342		WT+CD vs. mock+AD	-110	-151 to -68.5	Yes	***	<.001		WT+CD vs. mock+AD	-1.64	-3.05 to -0.236	Yes	*	0.016		WT+CD vs. mock+AD	-453	-623 to -283	Yes	***	<.001
WT+CD vs. KPs-L+AD	-5.5	-33.8 to 22.8	No	ns	0.978		WT+CD vs. KPs-L+AD	-45.8	-87 to -4.63	Yes	*	0.024		WT+CD vs. KPs-L+AD	-0.945	-2.35 to 0.462	No	ns	0.308		WT+CD vs. KPs-L+AD	-163	-333 to 7.32	No	ns	0.065
WT+CD vs. KPs-H+AD	16.2	-12.1 to 44.5	No	ns	0.465		WT+CD vs. KPs-H+AD	-22.5	-63.7 to 18.7	No	ns	0.509		WT+CD vs. KPs-H+AD	-1.18	-2.59 to 0.224	No	ns	0.13		WT+CD vs. KPs-H+AD	-121	-291 to 49.2	No	ns	0.256
mock+CD vs. mock+AD	-18.8	-47.1 to 9.48	No	ns	0.317		mock+CD vs. mock+AD	-103	-145 to -62.1	Yes	***	<.001		mock+CD vs. mock+AD	-1.48	-2.89 to -0.0759	Yes	*	0.035		mock+CD vs. mock+AD	-432	-602 to -262	Yes	***	<.001
mock+CD vs. KPs-L+AD	-6	-34.3 to 22.3	No	ns	0.97		mock+CD vs. KPs-L+AD	-39.5	-80.7 to 1.7	No	ns	0.065		mock+CD vs. KPs-L+AD	-0.784	-2.19 to 0.622	No	ns	0.488		mock+CD vs. KPs-L+AD	-142	-312 to 28.3	No	ns	0.135
mock+CD vs. KPs-H+AD	15.7	-12.6 to 44	No	ns	0.496		mock+CD vs. KPs-H+AD	-16.2	-57.4 to 25	No	ns	0.777		mock+CD vs. KPs-H+AD	-1.02	-2.43 to 0.385	No	ns	0.238		mock+CD vs. KPs-H+AD	-100	-270 to 70.2	No	ns	0.436
mock+AD vs. KPs-L+AD	12.8	-15.5 to 41.1	No	ns	0.675		mock+AD vs. KPs-L+AD	63.8	22.6 to 105	Yes	**	0.001		mock+AD vs. KPs-L+AD	0.698	-0.709 to 2.1	No	ns	0.598		mock+AD vs. KPs-L+AD	290	120 to 460	Yes	***	<.001
mock+AD vs. KPs-H+AD	34.5	6.19 to 62.8	Yes	*	0.012		mock+AD vs. KPs-H+AD	87.2	46 to 128	Yes	***	<.001		mock+AD vs. KPs-H+AD	0.46	-0.946 to 1.87	No	ns	0.87		mock+AD vs. KPs-H+AD	332	162 to 502	Yes	***	<.001
KPs-L+AD vs. KPs-H+AD	21.7	-6.65 to 50	No	ns	0.196		KPs-L+AD vs. KPs-H+AD	23.3	-17.9 to 64.5	No	ns	0.473		KPs-L+AD vs. KPs-H+AD	-0.238	-1.64 to 1.17	No	ns	0.987		KPs-L+AD vs. KPs-H+AD	41.8	-128 to 212	No	ns	0.95

## Sheet: Figure 2 (B - D)
	Fig. 2B Area of lipids (mm2)							Fig. 2C Area of collagen (mm2)							Fig. 2D Calcified area (mm2)
	WT+CD	mock+CD	mock+AD	KPs-L+AD	KPs-H+AD			WT+CD	mock+CD	mock+AD	KPs-L+AD	KPs-H+AD			WT+CD	mock+CD	mock+AD	KPs-L+AD	KPs-H+AD
	0	0.0206413	0.894848	0.30196	0.425432			0.029283	0.052015	0.385062	0.14136	0.096942			0.000429	0.000191587	0.013753	0.00262	0.00242
	0	0.0269314	0.765498	0.536359	0.364927			0.001195	0.078929	0.377126	0.214804	0.196196			0.000329	0.00106206	0.008222	0.00247	0.003499
	0	0.0245793	1.02736	0.442287	0.66551			0.007325	0.023548	0.414553	0.136573	0.17801			0.000737	0.00128696	0.004981	0.005652	0.004522
	0	0.0752646	1.05554	0.362555	0.440481			0.004014	0.06937	0.308734	0.180043	0.091575			0.000412	0.00218242	0.005052	0.003099	0.00314
	0	0.0152228	0.990759	0.586707	0.539401			0.028845	0.018453	0.398407	0.095876	0.232189			0.001041	0.000724698	0.022611	0.001187	0.002987
	0	0.0362795	0.867225	0.5653	0.561476			0.026485	0.031959	0.312095	0.119796	0.205281			0.000641	4.9979e-05	0.010954	0.002595	0.003166
Minimum	0	0.01522	0.7655	0.302	0.3649		Minimum	0.001195	0.01845	0.3087	0.09588	0.09158		Minimum	0.000329	4.998e-05	0.004981	0.001187	0.00242
25% Percentile	0	0.01929	0.8418	0.3474	0.4103		25% Percentile	0.003309	0.02227	0.3113	0.1138	0.0956		25% Percentile	0.0003913	0.0001562	0.005034	0.002149	0.002845
Median	0	0.02576	0.9428	0.4893	0.4899		Median	0.01691	0.04199	0.3811	0.139	0.1871		Median	0.000535	0.0008934	0.009588	0.002608	0.003153
75% Percentile	0	0.04603	1.034	0.5707	0.5875		75% Percentile	0.02895	0.07176	0.4024	0.1887	0.212		75% Percentile	0.000813	0.001511	0.01597	0.003737	0.003755
Maximum	0	0.07526	1.056	0.5867	0.6655		Maximum	0.02928	0.07893	0.4146	0.2148	0.2322		Maximum	0.001041	0.002182	0.02261	0.005652	0.004522
Mean	0	0.03315	0.9335	0.4659	0.4995		Mean	0.01619	0.04571	0.366	0.1481	0.1667		Mean	0.0005982	0.0009163	0.01093	0.002937	0.003289
Std. Deviation	0	0.02179	0.1105	0.1162	0.1096		Std. Deviation	0.01334	0.025	0.0449	0.04284	0.0588		Std. Deviation	0.0002657	0.0007841	0.006659	0.001476	0.0006997
Std. Error of Mean	0	0.008895	0.04513	0.04745	0.04475		Std. Error of Mean	0.005444	0.01021	0.01833	0.01749	0.024		Std. Error of Mean	0.0001085	0.0003201	0.002718	0.0006026	0.0002857
Lower 95% CI of mean	0	0.01029	0.8175	0.3439	0.3845		Lower 95% CI of mean	0.002196	0.01947	0.3189	0.1031	0.105		Lower 95% CI of mean	0.0003193	9.341e-05	0.003941	0.001388	0.002555
Upper 95% CI of mean	0	0.05602	1.05	0.5878	0.6146		Upper 95% CI of mean	0.03019	0.07195	0.4131	0.193	0.2284		Upper 95% CI of mean	0.000877	0.001739	0.01792	0.004486	0.004023
Statistical software	GraphPad Prism 7.00						Statistical software	GraphPad Prism 7.00						Statistical software	GraphPad Prism 7.00
Statistical method	One-way ANOVA + Tukey's multiple comparisons test						Statistical method	One-way ANOVA + Tukey's multiple comparisons test						Statistical method	One-way ANOVA + Tukey's multiple comparisons test
	Mean Diff.	95.00% CI of diff.	Significant?	Summary	Adjusted P Value			Mean Diff.	95.00% CI of diff.	Significant?	Summary	Adjusted P Value			Mean Diff.	95.00% CI of diff.	Significant?	Summary	Adjusted P Value
WT+CD vs. mock+CD	-0.0332	-0.181 to 0.115	No	ns	0.964		WT+CD vs. mock+CD	-0.0295	-0.0978 to 0.0388	No	ns	0.712		WT+CD vs. mock+CD	-0.000318	-0.00555 to 0.00492	No	ns	>.999
WT+CD vs. mock+AD	-0.934	-1.08 to -0.785	Yes	***	<.001		WT+CD vs. mock+AD	-0.35	-0.418 to -0.282	Yes	***	<.001		WT+CD vs. mock+AD	-0.0103	-0.0156 to -0.00509	Yes	***	<.001
WT+CD vs. KPs-L+AD	-0.466	-0.614 to -0.318	Yes	***	<.001		WT+CD vs. KPs-L+AD	-0.132	-0.2 to -0.0636	Yes	***	<.001		WT+CD vs. KPs-L+AD	-0.00234	-0.00758 to 0.0029	No	ns	0.687
WT+CD vs. KPs-H+AD	-0.5	-0.648 to -0.351	Yes	***	<.001		WT+CD vs. KPs-H+AD	-0.151	-0.219 to -0.0822	Yes	***	<.001		WT+CD vs. KPs-H+AD	-0.00269	-0.00793 to 0.00255	No	ns	0.566
mock+CD vs. mock+AD	-0.9	-1.05 to -0.752	Yes	***	<.001		mock+CD vs. mock+AD	-0.32	-0.389 to -0.252	Yes	***	<.001		mock+CD vs. mock+AD	-0.01	-0.0152 to -0.00478	Yes	***	<.001
mock+CD vs. KPs-L+AD	-0.433	-0.581 to -0.284	Yes	***	<.001		mock+CD vs. KPs-L+AD	-0.102	-0.171 to -0.0341	Yes	**	0.002		mock+CD vs. KPs-L+AD	-0.00202	-0.00726 to 0.00322	No	ns	0.788
mock+CD vs. KPs-H+AD	-0.466	-0.615 to -0.318	Yes	***	<.001		mock+CD vs. KPs-H+AD	-0.121	-0.189 to -0.0527	Yes	***	<.001		mock+CD vs. KPs-H+AD	-0.00237	-0.00761 to 0.00286	No	ns	0.675
mock+AD vs. KPs-L+AD	0.468	0.319 to 0.616	Yes	***	<.001		mock+AD vs. KPs-L+AD	0.218	0.15 to 0.286	Yes	***	<.001		mock+AD vs. KPs-L+AD	0.00799	0.00275 to 0.0132	Yes	**	0.001
mock+AD vs. KPs-H+AD	0.434	0.286 to 0.582	Yes	***	<.001		mock+AD vs. KPs-H+AD	0.199	0.131 to 0.268	Yes	***	<.001		mock+AD vs. KPs-H+AD	0.00764	0.0024 to 0.0129	Yes	**	0.002
KPs-L+AD vs. KPs-H+AD	-0.0337	-0.182 to 0.115	No	ns	0.962		KPs-L+AD vs. KPs-H+AD	-0.0186	-0.0869 to 0.0497	No	ns	0.928		KPs-L+AD vs. KPs-H+AD	-0.000352	-0.00559 to 0.00488	No	ns	>.999

## Sheet: Figure 3 (C,D)
	Fig. 3C TNF-α (fold)							Fig. 3D IL-1β (fold)
	WT+CD	mock+CD	mock+AD	KPs-L+AD	KPs-H+AD			WT+CD	mock+CD	mock+AD	KPs-L+AD	KPs-H+AD
	1.11998	1.86895	4.79241	1.18084	3.03614			0.422802	1.1979	2.70532	0.983728	1.16336
	1.0023	1.8552	3.86375	0.743726	2.44386			0.90465	1.79563	2.54394	1.32283	0.799915
	0.619803	3.49136	4.00302	2.0663	1.98173			0.978009	1.32217	3.86417	1.32267	3.18408
	1.34918	3.01537	3.96181	2.64518	1.02616			2.20674	2.46958	2.6245	1.65222	2.04377
	0.911759	1.79062	3.72027	1.13209	1.40497			0.559685	1.674	2.24036	0.931205	1.15092
	0.99874	1.39502	3.20885	0.480483	1.15411			0.921116	1.47937	2.55664	0.584203	1.08654
Minimum	0.6198	1.395	3.209	0.4805	1.026		Minimum	0.4228	1.198	2.24	0.5842	0.7999
25% Percentile	0.8388	1.692	3.592	0.6779	1.122		25% Percentile	0.5255	1.291	2.468	0.8445	1.015
Median	1.001	1.862	3.913	1.156	1.693		Median	0.9129	1.577	2.591	1.153	1.157
75% Percentile	1.177	3.134	4.2	2.211	2.592		75% Percentile	1.285	1.964	2.995	1.405	2.329
Maximum	1.349	3.491	4.792	2.645	3.036		Maximum	2.207	2.47	3.864	1.652	3.184
Mean	1	2.236	3.925	1.375	1.841		Mean	0.9988	1.656	2.756	1.133	1.571
Std. Deviation	0.2403	0.8208	0.5135	0.823	0.7921		Std. Deviation	0.6323	0.4548	0.5654	0.3757	0.8941
Std. Error of Mean	0.09809	0.3351	0.2096	0.336	0.3234		Std. Error of Mean	0.2581	0.1857	0.2308	0.1534	0.365
Lower 95% CI of mean	0.7481	1.375	3.386	0.5111	1.01		Lower 95% CI of mean	0.3353	1.179	2.162	0.7385	0.6331
Upper 95% CI of mean	1.252	3.097	4.464	2.238	2.672		Upper 95% CI of mean	1.662	2.134	3.349	1.527	2.51
Statistical software	GraphPad Prism 7.00						Statistical software	GraphPad Prism 7.00
Statistical method	One-way ANOVA + Tukey's multiple comparisons test						Statistical method	One-way ANOVA + Tukey's multiple comparisons test
	Mean Diff.	95.00% CI of diff.	Significant?	Summary	Adjusted P Value			Mean Diff.	95.00% CI of diff.	Significant?	Summary	Adjusted P Value
WT+CD vs. mock+CD	-1.24	-2.39 to -0.0858	Yes	*	0.031		WT+CD vs. mock+CD	-0.658	-1.69 to 0.379	No	ns	0.362
WT+CD vs. mock+AD	-2.92	-4.07 to -1.77	Yes	***	<.001		WT+CD vs. mock+AD	-1.76	-2.79 to -0.721	Yes	***	<.001
WT+CD vs. KPs-L+AD	-0.374	-1.52 to 0.776	No	ns	0.872		WT+CD vs. KPs-L+AD	-0.134	-1.17 to 0.902	No	ns	0.995
WT+CD vs. KPs-H+AD	-0.841	-1.99 to 0.309	No	ns	0.232		WT+CD vs. KPs-H+AD	-0.573	-1.61 to 0.464	No	ns	0.497
mock+CD vs. mock+AD	-1.69	-2.84 to -0.539	Yes	**	0.002		mock+CD vs. mock+AD	-1.1	-2.14 to -0.0633	Yes	*	0.034
mock+CD vs. KPs-L+AD	0.861	-0.289 to 2.01	No	ns	0.213		mock+CD vs. KPs-L+AD	0.524	-0.512 to 1.56	No	ns	0.582
mock+CD vs. KPs-H+AD	0.395	-0.755 to 1.54	No	ns	0.849		mock+CD vs. KPs-H+AD	0.085	-0.951 to 1.12	No	ns	>.999
mock+AD vs. KPs-L+AD	2.55	1.4 to 3.7	Yes	***	<.001		mock+AD vs. KPs-L+AD	1.62	0.587 to 2.66	Yes	***	<.001
mock+AD vs. KPs-H+AD	2.08	0.934 to 3.23	Yes	***	<.001		mock+AD vs. KPs-H+AD	1.18	0.148 to 2.22	Yes	*	0.019
KPs-L+AD vs. KPs-H+AD	-0.466	-1.62 to 0.684	No	ns	0.756		KPs-L+AD vs. KPs-H+AD	-0.439	-1.47 to 0.598	No	ns	0.727

## Sheet: Figure 4 (B - H)
	Fig. 4B Tb.BMD (g/cm3)							Fig. 4C Tb.BV/TV (%)							Fig. 4D Tb.N (1/mm)							Fig. 4E Tb.Th (mm)							Fig. 4F Tb.Sp (mm)							Fig. 4G Tb.Pf (1/mm)							Fig. 4H SMI
	WT+CD	mock+CD	mock+AD	KPs-L+AD	KPs-H+AD			WT+CD	mock+CD	mock+AD	KPs-L+AD	KPs-H+AD			WT+CD	mock+CD	mock+AD	KPs-L+AD	KPs-H+AD			WT+CD	mock+CD	mock+AD	KPs-L+AD	KPs-H+AD			WT+CD	mock+CD	mock+AD	KPs-L+AD	KPs-H+AD			WT+CD	mock+CD	mock+AD	KPs-L+AD	KPs-H+AD			WT+CD	mock+CD	mock+AD	KPs-L+AD	KPs-H+AD
	0.2911	0.29	0.1471	0.1446	0.1419			14.8257	10.7245	2.55065	6.06253	5.22536			3.07	1.56	0.6	1.35	1.12			0.048362	0.049197	0.042801	0.044771	0.046781			0.187306	0.233498	0.436632	0.320798	0.327818			21.32	23.24	32.5	26.2	26.58			2.00593	2.05683	2.36783	2.15162	2.18256
	0.2902	0.6426	0.1199	0.1894	0.1916			12.625	20.7003	3.65561	5.24768	6.52256			2.45	2.18	0.85	1.17	1.39			0.051631	0.047647	0.042831	0.044849	0.047043			0.217262	0.135798	0.345248	0.327389	0.327002			20.3	20.26	34.06	28.73	23.15			1.9461	2.14536	2.40592	2.25954	2.02743
	0.2799	0.3899	0.1531	0.2285	0.228			13.817	16.1704	4.16497	7.51088	8.67062			2.83	4.34	1	1.55	1.84			0.048755	0.054654	0.041484	0.048436	0.047038			0.202761	0.218007	0.424894	0.289845	0.289139			19.59	14.52	29.55	24.68	22.76			1.89644	1.61363	2.20742	2.16797	2.008
	0.2722	0.2101	0.1569	0.1929	0.1948			14.0564	8.30867	2.9096	5.48038	4.87562			2.91	2.96	0.71	1.26	1.14			0.048287	0.053196	0.041079	0.043389	0.042787			0.196577	0.287796	0.391121	0.32855	0.343807			21.23	23.91	34.99	27.31	27.71			1.99749	2.17059	2.44665	2.14488	2.15527
	0.5251	0.2136	0.1644	0.2149	0.2131			16.204	7.58021	4.2496	8.28576	5.38654			3.22	1.42	1.05	1.85	1.14			0.050332	0.0533908	0.0404467	0.04469	0.047291			0.187693	0.294936	0.349531	0.259113	0.324588			19.03	25.73	32.59	26.14	28.69			1.94387	2.3106	2.30014	2.10287	2.30816
Minimum	0.2722	0.2101	0.1199	0.1446	0.1419		Minimum	12.63	7.58	2.551	5.248	4.876		Minimum	2.45	1.42	0.6	1.17	1.12		Minimum	0.04829	0.04765	0.04045	0.04339	0.04279		Minimum	0.1873	0.1358	0.3452	0.2591	0.2891		Minimum	19.03	14.52	29.55	24.68	22.76		Minimum	1.896	1.614	2.207	2.103	2.008
25% Percentile	0.2761	0.2119	0.1335	0.167	0.1668		25% Percentile	13.22	7.944	2.73	5.364	5.05		25% Percentile	2.64	1.49	0.655	1.215	1.13		25% Percentile	0.04832	0.04842	0.04076	0.04404	0.04478		25% Percentile	0.1875	0.1769	0.3474	0.2745	0.3069		25% Percentile	19.31	17.39	31.03	25.41	22.96		25% Percentile	1.92	1.835	2.254	2.124	2.018
Median	0.2902	0.29	0.1531	0.1929	0.1948		Median	14.06	10.72	3.656	6.063	5.387		Median	2.91	2.18	0.85	1.35	1.14		Median	0.04876	0.0532	0.04148	0.04477	0.04704		Median	0.1966	0.2335	0.3911	0.3208	0.327		Median	20.3	23.24	32.59	26.2	26.58		Median	1.946	2.145	2.368	2.152	2.155
75% Percentile	0.4081	0.5163	0.1607	0.2217	0.2206		75% Percentile	15.51	18.44	4.207	7.898	7.597		75% Percentile	3.145	3.65	1.025	1.7	1.615		75% Percentile	0.05098	0.05402	0.04282	0.04664	0.04717		75% Percentile	0.21	0.2914	0.4308	0.328	0.3358		75% Percentile	21.28	24.82	34.53	28.02	28.2		75% Percentile	2.002	2.241	2.426	2.214	2.245
Maximum	0.5251	0.6426	0.1644	0.2285	0.228		Maximum	16.2	20.7	4.25	8.286	8.671		Maximum	3.22	4.34	1.05	1.85	1.84		Maximum	0.05163	0.05465	0.04283	0.04844	0.04729		Maximum	0.2173	0.2949	0.4366	0.3286	0.3438		Maximum	21.32	25.73	34.99	28.73	28.69		Maximum	2.006	2.311	2.447	2.26	2.308
Mean	0.3317	0.3492	0.1483	0.1941	0.1939		Mean	14.31	12.7	3.506	6.517	6.136		Mean	2.896	2.492	0.842	1.436	1.326		Mean	0.04947	0.05162	0.04173	0.04523	0.04619		Mean	0.1983	0.234	0.3895	0.3051	0.3225		Mean	20.29	21.53	32.74	26.61	25.78		Mean	1.958	2.059	2.346	2.165	2.136
Std. Deviation	0.1084	0.1796	0.01706	0.03198	0.03256		Std. Deviation	1.323	5.6	0.7546	1.324	1.545		Std. Deviation	0.291	1.199	0.1899	0.2709	0.3082		Std. Deviation	0.001462	0.00302	0.00106	0.001892	0.00191		Std. Deviation	0.01241	0.06424	0.04193	0.03017	0.02012		Std. Deviation	1.003	4.387	2.065	1.508	2.687		Std. Deviation	0.04469	0.2653	0.09421	0.05786	0.1228
Std. Error of Mean	0.04848	0.08031	0.00763	0.0143	0.01456		Std. Error of Mean	0.5916	2.504	0.3375	0.592	0.6911		Std. Error of Mean	0.1301	0.5362	0.08494	0.1211	0.1378		Std. Error of Mean	0.0006539	0.001351	0.0004738	0.000846	0.0008541		Std. Error of Mean	0.005549	0.02873	0.01875	0.01349	0.009		Std. Error of Mean	0.4484	1.962	0.9236	0.6745	1.201		Std. Error of Mean	0.01998	0.1187	0.04213	0.02587	0.05493
Lower 95% CI of mean	0.1971	0.1263	0.1271	0.1544	0.1534		Lower 95% CI of mean	12.66	5.743	2.569	4.874	4.217		Lower 95% CI of mean	2.535	1.003	0.6062	1.1	0.9433		Lower 95% CI of mean	0.04766	0.04787	0.04041	0.04288	0.04382		Lower 95% CI of mean	0.1829	0.1542	0.3374	0.2677	0.2975		Lower 95% CI of mean	19.05	16.08	30.17	24.74	22.44		Lower 95% CI of mean	1.902	1.73	2.229	2.094	1.984
Upper 95% CI of mean	0.4663	0.5722	0.1695	0.2338	0.2343		Upper 95% CI of mean	15.95	19.65	4.443	8.161	8.055		Upper 95% CI of mean	3.257	3.981	1.078	1.772	1.709		Upper 95% CI of mean	0.05129	0.05537	0.04304	0.04758	0.04856		Upper 95% CI of mean	0.2137	0.3138	0.4415	0.3426	0.3475		Upper 95% CI of mean	21.54	26.98	35.3	28.48	29.11		Upper 95% CI of mean	2.013	2.389	2.463	2.237	2.289
Statistical software	GraphPad Prism 7.00						Statistical software	GraphPad Prism 7.00						Statistical software	GraphPad Prism 7.00						Statistical software	GraphPad Prism 7.00						Statistical software	GraphPad Prism 7.00						Statistical software	GraphPad Prism 7.00						Statistical software	GraphPad Prism 7.00
Statistical method	One-way ANOVA + Tukey's multiple comparisons test						Statistical method	One-way ANOVA + Tukey's multiple comparisons test						Statistical method	One-way ANOVA + Tukey's multiple comparisons test						Statistical method	One-way ANOVA + Tukey's multiple comparisons test						Statistical method	One-way ANOVA + Tukey's multiple comparisons test						Statistical method	One-way ANOVA + Tukey's multiple comparisons test						Statistical method	One-way ANOVA + Tukey's multiple comparisons test
	Mean Diff.	95.00% CI of diff.	Significant?	Summary	Adjusted P Value			Mean Diff.	95.00% CI of diff.	Significant?	Summary	Adjusted P Value			Mean Diff.	95.00% CI of diff.	Significant?	Summary	Adjusted P Value			Mean Diff.	95.00% CI of diff.	Significant?	Summary	Adjusted P Value			Mean Diff.	95.00% CI of diff.	Significant?	Summary	Adjusted P Value			Mean Diff.	95.00% CI of diff.	Significant?	Summary	Adjusted P Value			Mean Diff.	95.00% CI of diff.	Significant?	Summary	Adjusted P Value
WT+CD vs. mock+CD	-0.0175	-0.2 to 0.165	No	ns	0.998		WT+CD vs. mock+CD	1.61	-3.6 to 6.81	No	ns	0.884		WT+CD vs. mock+CD	0.404	-0.708 to 1.52	No	ns	0.811		WT+CD vs. mock+CD	-0.00214	-0.00589 to 0.0016	No	ns	0.45		WT+CD vs. mock+CD	-0.0357	-0.108 to 0.0369	No	ns	0.592		WT+CD vs. mock+CD	-1.24	-6.17 to 3.7	No	ns	0.942		WT+CD vs. mock+CD	-0.101	-0.369 to 0.166	No	ns	0.786
WT+CD vs. mock+AD	0.183	0.00117 to 0.366	Yes	*	0.048		WT+CD vs. mock+AD	10.8	5.59 to 16	Yes	***	<.001		WT+CD vs. mock+AD	2.05	0.942 to 3.17	Yes	***	<.001		WT+CD vs. mock+AD	0.00775	0.004 to 0.0115	Yes	***	<.001		WT+CD vs. mock+AD	-0.191	-0.264 to -0.119	Yes	***	<.001		WT+CD vs. mock+AD	-12.4	-17.4 to -7.51	Yes	***	<.001		WT+CD vs. mock+AD	-0.388	-0.655 to -0.12	Yes	**	0.003
WT+CD vs. KPs-L+AD	0.138	-0.0446 to 0.32	No	ns	0.199		WT+CD vs. KPs-L+AD	7.79	2.58 to 13	Yes	**	0.002		WT+CD vs. KPs-L+AD	1.46	0.348 to 2.57	Yes	**	0.007		WT+CD vs. KPs-L+AD	0.00425	0.000499 to 0.00799	Yes	*	0.022		WT+CD vs. KPs-L+AD	-0.107	-0.179 to -0.0342	Yes	**	0.002		WT+CD vs. KPs-L+AD	-6.32	-11.3 to -1.38	Yes	**	0.008		WT+CD vs. KPs-L+AD	-0.207	-0.475 to 0.0598	No	ns	0.179
WT+CD vs. KPs-H+AD	0.138	-0.0444 to 0.32	No	ns	0.198		WT+CD vs. KPs-H+AD	8.17	2.96 to 13.4	Yes	**	0.001		WT+CD vs. KPs-H+AD	1.57	0.458 to 2.68	Yes	**	0.003		WT+CD vs. KPs-H+AD	0.00329	-0.000462 to 0.00703	No	ns	0.104		WT+CD vs. KPs-H+AD	-0.124	-0.197 to -0.0516	Yes	***	<.001		WT+CD vs. KPs-H+AD	-5.48	-10.4 to -0.548	Yes	*	0.025		WT+CD vs. KPs-H+AD	-0.178	-0.446 to 0.0889	No	ns	0.303
mock+CD vs. mock+AD	0.201	0.0187 to 0.383	Yes	*	0.026		mock+CD vs. mock+AD	9.19	3.99 to 14.4	Yes	***	<.001		mock+CD vs. mock+AD	1.65	0.538 to 2.76	Yes	**	0.002		mock+CD vs. mock+AD	0.00989	0.00614 to 0.0136	Yes	***	<.001		mock+CD vs. mock+AD	-0.155	-0.228 to -0.0829	Yes	***	<.001		mock+CD vs. mock+AD	-11.2	-16.1 to -6.27	Yes	***	<.001		mock+CD vs. mock+AD	-0.286	-0.553 to -0.0189	Yes	*	0.032
mock+CD vs. KPs-L+AD	0.155	-0.0271 to 0.337	No	ns	0.119		mock+CD vs. KPs-L+AD	6.18	0.974 to 11.4	Yes	*	0.015		mock+CD vs. KPs-L+AD	1.06	-0.0561 to 2.17	No	ns	0.068		mock+CD vs. KPs-L+AD	0.00639	0.00264 to 0.0101	Yes	***	<.001		mock+CD vs. KPs-L+AD	-0.0711	-0.144 to 0.00145	No	ns	0.056		mock+CD vs. KPs-L+AD	-5.08	-10 to -0.144	Yes	*	0.042		mock+CD vs. KPs-L+AD	-0.106	-0.373 to 0.161	No	ns	0.759
mock+CD vs. KPs-H+AD	0.155	-0.0269 to 0.338	No	ns	0.119		mock+CD vs. KPs-H+AD	6.56	1.36 to 11.8	Yes	**	0.009		mock+CD vs. KPs-H+AD	1.17	0.0539 to 2.28	Yes	*	0.037		mock+CD vs. KPs-H+AD	0.00543	0.00168 to 0.00918	Yes	**	0.003		mock+CD vs. KPs-H+AD	-0.0885	-0.161 to -0.0159	Yes	*	0.012		mock+CD vs. KPs-H+AD	-4.25	-9.18 to 0.69	No	ns	0.114		mock+CD vs. KPs-H+AD	-0.0769	-0.344 to 0.19	No	ns	0.908
mock+AD vs. KPs-L+AD	-0.0458	-0.228 to 0.136	No	ns	0.941		mock+AD vs. KPs-L+AD	-3.01	-8.22 to 2.19	No	ns	0.439		mock+AD vs. KPs-L+AD	-0.594	-1.71 to 0.518	No	ns	0.515		mock+AD vs. KPs-L+AD	-0.0035	-0.00725 to 0.000249	No	ns	0.075		mock+AD vs. KPs-L+AD	0.0843	0.0118 to 0.157	Yes	*	0.018		mock+AD vs. KPs-L+AD	6.13	1.19 to 11.1	Yes	*	0.011		mock+AD vs. KPs-L+AD	0.18	-0.087 to 0.447	No	ns	0.294
mock+AD vs. KPs-H+AD	-0.0456	-0.228 to 0.137	No	ns	0.942		mock+AD vs. KPs-H+AD	-2.63	-7.84 to 2.58	No	ns	0.567		mock+AD vs. KPs-H+AD	-0.484	-1.6 to 0.628	No	ns	0.693		mock+AD vs. KPs-H+AD	-0.00446	-0.00821 to -0.000712	Yes	*	0.015		mock+AD vs. KPs-H+AD	0.067	-0.00557 to 0.14	No	ns	0.079		mock+AD vs. KPs-H+AD	6.96	2.02 to 11.9	Yes	**	0.003		mock+AD vs. KPs-H+AD	0.209	-0.0579 to 0.477	No	ns	0.172
KPs-L+AD vs. KPs-H+AD	0.00018	-0.182 to 0.182	No	ns	>.999		KPs-L+AD vs. KPs-H+AD	0.381	-4.82 to 5.59	No	ns	>.999		KPs-L+AD vs. KPs-H+AD	0.11	-1 to 1.22	No	ns	0.998		KPs-L+AD vs. KPs-H+AD	-0.000961	-0.00471 to 0.00279	No	ns	0.937		KPs-L+AD vs. KPs-H+AD	-0.0173	-0.0899 to 0.0552	No	ns	0.951		KPs-L+AD vs. KPs-H+AD	0.834	-4.1 to 5.77	No	ns	0.986		KPs-L+AD vs. KPs-H+AD	0.0291	-0.238 to 0.296	No	ns	0.997

## Sheet: Figure 5 (B - E)
		Fig. 5B Ct.BMD (g/cm3)							Fig. 5C Ct.BV (mm3)							Fig. 5D Ct.BV/TV (%)							Fig. 5E Ct.BS/BV (1/mm)
		WT+CD	mock+CD	mock+AD	KPs-L+AD	KPs-H+AD			WT+CD	mock+CD	mock+AD	KPs-L+AD	KPs-H+AD			WT+CD	mock+CD	mock+AD	KPs-L+AD	KPs-H+AD			WT+CD	mock+CD	mock+AD	KPs-L+AD	KPs-H+AD
		1.5129	1.5671	1.3064	1.435	1.2911			3.78403	3.47854	1.95168	2.83763	2.81179			1.74654	1.60554	0.90081	1.30973	1.2978			13.4985	14.7219	25.5568	17.5235	17.737
		1.4851	1.6892	1.2292	1.4076	1.4027			3.38268	3.31995	1.95044	2.70013	2.71677			1.74232	1.53235	0.90024	1.24626	1.25123			14.3326	15.4306	24.0972	18.0984	21.9289
		1.4637	1.5496	1.3075	1.3976	1.4381			3.79386	4.03932	1.93068	2.87441	3.3223			1.75108	1.86438	0.89112	1.3267	1.53343			14.2997	14.2053	24.494	17.5237	15.8031
		1.5073	1.4521	1.3083	1.3289	1.4033			3.56221	2.54646	1.9003	2.34688	2.12907			1.64416	1.61129	0.88476	1.08322	0.98268			13.8583	13.4302	24.9674	20.2516	21.541
		1.6115	1.4543	1.3111	1.3473	1.4711			3.11416	3.33176	1.81064	2.25442	2.99022			1.43736	1.60738	0.83571	1.04054	1.38016			15.0426	14.4148	25.5855	20.9109	17.1072
	Minimum	1.464	1.452	1.229	1.329	1.291		Minimum	3.114	2.546	1.811	2.254	2.129		Minimum	1.437	1.532	0.8357	1.041	0.9827		Minimum	13.5	13.43	24.1	17.52	15.8
	25% Percentile	1.474	1.453	1.268	1.338	1.347		25% Percentile	3.248	2.933	1.855	2.301	2.423		25% Percentile	1.541	1.569	0.8602	1.062	1.117		25% Percentile	13.68	13.82	24.3	17.52	16.46
	Median	1.507	1.55	1.308	1.398	1.403		Median	3.562	3.332	1.931	2.7	2.812		Median	1.742	1.607	0.8911	1.246	1.298		Median	14.3	14.41	24.97	18.1	17.74
	75% Percentile	1.562	1.628	1.31	1.421	1.455		75% Percentile	3.789	3.759	1.951	2.856	3.156		75% Percentile	1.749	1.738	0.9005	1.318	1.457		75% Percentile	14.69	15.08	25.57	20.58	21.73
	Maximum	1.612	1.689	1.311	1.435	1.471		Maximum	3.794	4.039	1.952	2.874	3.322		Maximum	1.751	1.864	0.9008	1.327	1.533		Maximum	15.04	15.43	25.59	20.91	21.93
	Mean	1.516	1.542	1.293	1.383	1.401		Mean	3.527	3.343	1.909	2.603	2.794		Mean	1.664	1.644	0.8825	1.201	1.289		Mean	14.21	14.44	24.94	18.86	18.82
	Std. Deviation	0.05678	0.09763	0.03543	0.04394	0.06778		Std. Deviation	0.2871	0.5335	0.05865	0.2852	0.4376		Std. Deviation	0.1344	0.1274	0.02701	0.1316	0.2021		Std. Deviation	0.5801	0.7308	0.6533	1.604	2.751
	Std. Error of Mean	0.02539	0.04366	0.01584	0.01965	0.03031		Std. Error of Mean	0.1284	0.2386	0.02623	0.1275	0.1957		Std. Error of Mean	0.06012	0.05698	0.01208	0.05886	0.09039		Std. Error of Mean	0.2594	0.3268	0.2922	0.7175	1.23
	Lower 95% CI of mean	1.446	1.421	1.249	1.329	1.317		Lower 95% CI of mean	3.171	2.681	1.836	2.249	2.251		Lower 95% CI of mean	1.497	1.486	0.849	1.038	1.038		Lower 95% CI of mean	13.49	13.53	24.13	16.87	15.41
	Upper 95% CI of mean	1.587	1.664	1.336	1.438	1.485		Upper 95% CI of mean	3.884	4.006	1.982	2.957	3.337		Upper 95% CI of mean	1.831	1.802	0.9161	1.365	1.54		Upper 95% CI of mean	14.93	15.35	25.75	20.85	22.24
	Statistical software	GraphPad Prism 7.00						Statistical software	GraphPad Prism 7.00						Statistical software	GraphPad Prism 7.00						Statistical software	GraphPad Prism 7.00
	Statistical method	One-way ANOVA + Tukey's multiple comparisons test						Statistical method	One-way ANOVA + Tukey's multiple comparisons test						Statistical method	One-way ANOVA + Tukey's multiple comparisons test						Statistical method	One-way ANOVA + Tukey's multiple comparisons test
		Mean Diff.	95.00% CI of diff.	Significant?	Summary	Adjusted P Value			Mean Diff.	95.00% CI of diff.	Significant?	Summary	Adjusted P Value			Mean Diff.	95.00% CI of diff.	Significant?	Summary	Adjusted P Value			Mean Diff.	95.00% CI of diff.	Significant?	Summary	Adjusted P Value
	WT+CD vs. mock+CD	-0.0264	-0.148 to 0.0949	No	ns	0.965		WT+CD vs. mock+CD	0.184	-0.495 to 0.863	No	ns	0.924		WT+CD vs. mock+CD	0.0201	-0.238 to 0.278	No	ns	>.999		WT+CD vs. mock+CD	-0.234	-3.1 to 2.63	No	ns	>.999
	WT+CD vs. mock+AD	0.224	0.102 to 0.345	Yes	***	<.001		WT+CD vs. mock+AD	1.62	0.94 to 2.3	Yes	***	<.001		WT+CD vs. mock+AD	0.782	0.523 to 1.04	Yes	***	<.001		WT+CD vs. mock+AD	-10.7	-13.6 to -7.87	Yes	***	<.001
	WT+CD vs. KPs-L+AD	0.133	0.0115 to 0.254	Yes	*	0.028		WT+CD vs. KPs-L+AD	0.925	0.246 to 1.6	Yes	**	0.005		WT+CD vs. KPs-L+AD	0.463	0.205 to 0.721	Yes	***	<.001		WT+CD vs. KPs-L+AD	-4.66	-7.52 to -1.79	Yes	***	<.001
	WT+CD vs. KPs-H+AD	0.115	-0.00645 to 0.236	No	ns	0.069		WT+CD vs. KPs-H+AD	0.733	0.0545 to 1.41	Yes	*	0.03		WT+CD vs. KPs-H+AD	0.375	0.117 to 0.634	Yes	**	0.003		WT+CD vs. KPs-H+AD	-4.62	-7.48 to -1.75	Yes	***	<.001
	mock+CD vs. mock+AD	0.25	0.129 to 0.371	Yes	***	<.001		mock+CD vs. mock+AD	1.43	0.756 to 2.11	Yes	***	<.001		mock+CD vs. mock+AD	0.762	0.503 to 1.02	Yes	***	<.001		mock+CD vs. mock+AD	-10.5	-13.4 to -7.64	Yes	***	<.001
	mock+CD vs. KPs-L+AD	0.159	0.0379 to 0.28	Yes	**	0.007		mock+CD vs. KPs-L+AD	0.741	0.0617 to 1.42	Yes	*	0.028		mock+CD vs. KPs-L+AD	0.443	0.185 to 0.701	Yes	***	<.001		mock+CD vs. KPs-L+AD	-4.42	-7.28 to -1.56	Yes	**	0.001
	mock+CD vs. KPs-H+AD	0.141	0.0199 to 0.262	Yes	*	0.018		mock+CD vs. KPs-H+AD	0.549	-0.13 to 1.23	No	ns	0.15		mock+CD vs. KPs-H+AD	0.355	0.0967 to 0.614	Yes	**	0.004		mock+CD vs. KPs-H+AD	-4.38	-7.25 to -1.52	Yes	**	0.002
	mock+AD vs. KPs-L+AD	-0.0908	-0.212 to 0.0305	No	ns	0.206		mock+AD vs. KPs-L+AD	-0.694	-1.37 to -0.0151	Yes	*	0.044		mock+AD vs. KPs-L+AD	-0.319	-0.577 to -0.0604	Yes	*	0.011		mock+AD vs. KPs-L+AD	6.08	3.22 to 8.94	Yes	***	<.001
	mock+AD vs. KPs-H+AD	-0.109	-0.23 to 0.0125	No	ns	0.092		mock+AD vs. KPs-H+AD	-0.885	-1.56 to -0.206	Yes	**	0.007		mock+AD vs. KPs-H+AD	-0.407	-0.665 to -0.148	Yes	**	0.001		mock+AD vs. KPs-H+AD	6.12	3.25 to 8.98	Yes	***	<.001
	KPs-L+AD vs. KPs-H+AD	-0.018	-0.139 to 0.103	No	ns	0.991		KPs-L+AD vs. KPs-H+AD	-0.191	-0.87 to 0.488	No	ns	0.914		KPs-L+AD vs. KPs-H+AD	-0.0878	-0.346 to 0.171	No	ns	0.845		KPs-L+AD vs. KPs-H+AD	0.0382	-2.82 to 2.9	No	ns	>.999

## Sheet: Figure 6 (B,C)
		Fig. 6B P1NP (ng/ml)							Fig. 6C CTX-1 (ng/ml)
		WT+CD	mock+CD	mock+AD	KPs-L+AD	KPs-H+AD			WT+CD	mock+CD	mock+AD	KPs-L+AD	KPs-H+AD
		53.4336	80.043	8.49332	44.7856	83.6649			2.31015	2.14988	3.8214	0.663544	0.647055
		59.199	95.6391	51.8814	21.5763	57.425			1.65959	1.68969	8.07186	1.171	0.418816
		91.0564	33.8462	31.7765	62.4513	83.8866			2.86628	1.75154	3.51814	0.774472	1.32324
		100.961	47.003	33.6983	81.0039	89.8737			1.18796	1.75154	4.82734	0.610886	0.642419
		85.8823	75.6081	45.303	81.5952	91.7955			1.85525	1.77054	3.23894	1.33759	0.736458
	Minimum	53.43	33.85	8.493	21.58	57.43		Minimum	1.188	1.69	3.239	0.6109	0.4188
	25% Percentile	56.32	40.42	20.13	33.18	70.54		25% Percentile	1.424	1.721	3.379	0.6372	0.5306
	Median	85.88	75.61	33.7	62.45	83.89		Median	1.855	1.752	3.821	0.7745	0.6471
	75% Percentile	96.01	87.84	48.59	81.3	90.83		75% Percentile	2.588	1.96	6.45	1.254	1.03
	Maximum	101	95.64	51.88	81.6	91.8		Maximum	2.866	2.15	8.072	1.338	1.323
	Mean	78.11	66.43	34.23	58.28	81.33		Mean	1.976	1.823	4.696	0.9115	0.7536
	Std. Deviation	20.72	25.31	16.6	25.53	13.84		Std. Deviation	0.6403	0.1855	1.98	0.3239	0.3393
	Std. Error of Mean	9.265	11.32	7.426	11.42	6.189		Std. Error of Mean	0.2864	0.08294	0.8857	0.1448	0.1518
	Lower 95% CI of mean	52.38	35	13.61	26.59	64.15		Lower 95% CI of mean	1.181	1.592	2.236	0.5094	0.3323
	Upper 95% CI of mean	103.8	97.85	54.85	89.98	98.51		Upper 95% CI of mean	2.771	2.053	7.155	1.314	1.175
	Statistical software	GraphPad Prism 7.00						Statistical software	GraphPad Prism 7.00
	Statistical method	One-way ANOVA + Tukey's multiple comparisons test						Statistical method	One-way ANOVA + Tukey's multiple comparisons test
		Mean Diff.	95.00% CI of diff.	Significant?	Summary	Adjusted P Value			Mean Diff.	95.00% CI of diff.	Significant?	Summary	Adjusted P Value
	WT+CD vs. mock+CD	11.7	-27.9 to 51.3	No	ns	0.9		WT+CD vs. mock+CD	0.153	-1.66 to 1.97	No	ns	>.999
	WT+CD vs. mock+AD	43.9	4.28 to 83.5	Yes	*	0.025		WT+CD vs. mock+AD	-2.72	-4.53 to -0.907	Yes	**	0.002
	WT+CD vs. KPs-L+AD	19.8	-19.8 to 59.4	No	ns	0.575		WT+CD vs. KPs-L+AD	1.06	-0.748 to 2.88	No	ns	0.424
	WT+CD vs. KPs-H+AD	-3.22	-42.8 to 36.4	No	ns	>.999		WT+CD vs. KPs-H+AD	1.22	-0.59 to 3.03	No	ns	0.294
	mock+CD vs. mock+AD	32.2	-7.4 to 71.8	No	ns	0.147		mock+CD vs. mock+AD	-2.87	-4.69 to -1.06	Yes	**	0.001
	mock+CD vs. KPs-L+AD	8.15	-31.4 to 47.7	No	ns	0.971		mock+CD vs. KPs-L+AD	0.911	-0.901 to 2.72	No	ns	0.572
	mock+CD vs. KPs-H+AD	-14.9	-54.5 to 24.7	No	ns	0.791		mock+CD vs. KPs-H+AD	1.07	-0.744 to 2.88	No	ns	0.42
	mock+AD vs. KPs-L+AD	-24.1	-63.6 to 15.5	No	ns	0.391		mock+AD vs. KPs-L+AD	3.78	1.97 to 5.6	Yes	***	<.001
	mock+AD vs. KPs-H+AD	-47.1	-86.7 to -7.5	Yes	*	0.015		mock+AD vs. KPs-H+AD	3.94	2.13 to 5.75	Yes	***	<.001
	KPs-L+AD vs. KPs-H+AD	-23	-62.6 to 16.5	No	ns	0.433		KPs-L+AD vs. KPs-H+AD	0.158	-1.65 to 1.97	No	ns	0.999

## Sheet: Fig. S1 (A)
The record of mouse body weight (g)
week	WT + CD						mock + CD						mock + AD						KPs-L + AD						KPs-H + AD
0	22.2	21.7	22.8	23	25	23.8	23.4	21.5	20.5	23.3	18.6	19.8	19.6	18.7	18.2	16.8	20	18.5	19.7	20.9	17.4	17.6	16.3	15.4	16.7	19.8	20.6	18	15.8	16.9
1	20.8	20.5	21.3	21	23	21.5	24.4	23.7	21.5	23.5	19.3	20.7	18.1	18	18.1	17.6	19.4	18.2	19.3	19.3	17.6	17	18.2	16.1	16.6	19.7	20	18.8	17.2	16.8
2	23.6	23.4	24.2	24.1	25.6	25	23.7	22	20.4	24.2	20.9	21.4	18.2	18.1	18.8	17.7	18.8	17.9	19.7	20.2	17.6	17	18.4	16.9	18	20	19.2	18.8	17.2	17.8
3	24.1	23.8	24.8	24.7	25.7	25.1	24.7	25.1	23.2	24.3	22	22.4	17.9	17.8	18.7	16.7	19.1	18.8	20	20	18.2	16.7	18.2	17.4	18.7	20.6	20.1	20.3	18.4	18.9
4	25.2	24.9	25.3	25.9	27.2	26.3	25.9	24.9	24	24.8	22.5	22.6	18.3	17.8	18.7	17.6	18.7	18.4	20.8	20	18.7	17.5	18.3	18.3	19.5	20.8	19.7	19.5	19.3	19
5	25.3	25.4	25.9	26	27.8	26.7	26.2	24.5	24.4	24.9	23.7	22.5	18.6	18.3	18.5	17.2	19	19.3	21.6	21.6	20	18.4	19.6	18.7	21	22	19.9	20.7	19.6	20.2
6	24.8	25.2	26	26.6	27.9	27.4	26.1	24.6	24	25.6	24.7	22.9	19.5	18.2	19.4	18	20.1	20.1	21.7	21	19.9	19	19.9	19.1	21.2	22.2	22.3	20.5	20.3	20
7	26.1	26.7	26.8	27.1	28.5	27.6	26.2	24.9	24.1	26.9	26.3	23.9	19.7	19.5	21.4	18.2	20.1	19.9	22.3	22.3	20.8	19.2	20.2	19.6	21	22.3	21.7	20.4	20.8	19.6
8	26.4	27.5	27.7	27.9	29	28.4	26.7	25.5	25.1	26.9	26.3	24.3	19.9	19.9	22.4	18.5	21.4	21.5	22.2	21.5	21.6	19.3	20.8	20.4	21.6	22.2	21.8	20.8	21.5	20.2
9	27.2	28.4	28	28.2	29.6	29.3	27	25.8	25.3	26.6	26.6	24.2	20.7	20.1	22.5	18.4	21	21.2	22.5	21.7	21.8	19.7	20.7	20.5	22.2	22.4	19.9	22	21.3	20.6
10	27.2	27.7	27.7	29.1	30.2	29.2	27.2	25.4	25.5	27.8	27.4	24.7	22.5	21.1	22.5	18.2	21.4	21.7	22.3	22.2	22.3	20	20.6	20.9	22.2	22.6	21.7	21.5	21.4	21.1
11	27.3	28.4	28.4	29.3	30.4	29.6	27.8	26.2	25.6	27.2	27.7	25.8	23	20.9	22.9	19.3	23.3	23.4	22.6	22	22.7	20.5	20.6	20.1	22.9	23	22.3	21.4	22	20.8
12	27.4	28.4	28.4	29.1	30.4	30.2	28.9	27.2	26.4	27.3	27.8	25.8	22.7	22.6	23.9	22	22.3	22.1	22.4	22.3	23.2	20.7	21.6	21.1	23.4	23	22.1	21.5	22.8	21.6
13	27.4	28.4	28.5	29.2	30.1	30.3	29.8	28	27.5	27.9	28.6	26.4	24	23.6	25.1	24.2	22.5	22.9	23.6	23.4	22.5	21.7	22.2	20.8	23.7	23.9	23.5	22.8	23.4	21.1
Row mean with SD
	WT + CD			mock + CD			mock + AD			KPs-L + AD			KPs-H + AD
week	mean	SD	n	mean	SD	n	mean	SD	n	mean	SD	n	mean	SD	n
0	23.0833	1.18054	6	21.1833	1.92605	6	18.6333	1.12901	6	17.8833	2.06825	6	17.9667	1.88326	6
1	21.35	0.88261	6	22.1833	1.99641	6	18.2333	0.608824	6	17.9167	1.27658	6	18.1833	1.50787	6
2	24.3167	0.84004	6	22.1	1.53623	6	18.25	0.459347	6	18.3	1.39427	6	18.5	1.02567	6
3	24.7	0.684105	6	23.6167	1.27345	6	18.1667	0.884685	6	18.4167	1.34821	6	19.5	0.940213	6
4	25.8	0.853229	6	24.1167	1.35561	6	18.25	0.459347	6	18.9333	1.22746	6	19.6333	0.618601	6
5	26.1833	0.936839	6	24.3667	1.23234	6	18.4833	0.725029	6	19.9833	1.38046	6	20.5667	0.868716	6
6	26.3167	1.21724	6	24.65	1.13974	6	19.2167	0.915241	6	20.1	1.06395	6	21.0833	0.986745	6
7	27.1333	0.831064	6	25.3833	1.25605	6	19.8	1.0315	6	20.7333	1.32916	6	20.9667	0.95219	6
8	27.8167	0.879583	6	25.8	1.00995	6	20.6	1.41986	6	20.9667	1.0328	6	21.35	0.725948	6
9	28.45	0.880341	6	25.9167	1.04387	6	20.65	1.35757	6	21.15	1.02713	6	21.4	0.989949	6
10	28.5167	1.1583	6	26.3333	1.28634	6	21.2333	1.59206	6	21.3833	1.01078	6	21.75	0.554076	6
11	28.9	1.09179	6	26.7167	0.972454	6	22.1333	1.66453	6	21.4167	1.15138	6	22.0667	0.857127	6
12	28.9833	1.15658	6	27.2333	1.08197	6	22.6	0.69282	6	21.8833	0.923941	6	22.4	0.782304	6
13	28.9833	1.10529	6	28.0333	1.13255	6	23.7167	0.936839	6	22.3667	1.05198	6	23.0667	1.0328	6
	WT + CD	mock + CD	mock + AD	KPs-L + AD	KPs-H + AD			Statistical software	GraphPad Prism 7.00								GraphPad Prism 7.00
Number of values	14	14	14	14	14			Statistical method	One-way ANOVA + Tukey's multiple comparisons test								Two-way ANOVA + Tukey's multiple comparisons test
									Mean Diff.	95.00% CI of diff.	Significant?	Summary	Adjusted P Value			Tukey's multiple comparisons test	Mean Diff.	95.00% CI of diff.	Significant?	Summary	Adjusted P Value
Minimum	21.35	21.18	18.17	17.88	17.97			WT+CD vs. mock+CD	1.64	-0.397 to 3.67	No	ns	0.172
25% Percentile	24.6	23.26	18.25	18.39	19.25			WT+CD vs. mock+AD	6.47	4.44 to 8.5	Yes	***	<.001			week 0
Median	26.73	25.02	19.51	20.42	21.03			WT+CD vs. KPs-L+AD	6.36	4.33 to 8.4	Yes	***	<.001			WT + CD vs. mock + CD	1.9	0.0846 to 3.72	Yes	*	0.035
75% Percentile	28.61	26.43	21.46	21.39	21.83			WT+CD vs. KPs-H+AD	5.86	3.83 to 7.9	Yes	***	<.001			WT + CD vs. mock + AD	4.45	2.63 to 6.27	Yes	***	<.001
Maximum	28.98	28.03	23.72	22.37	23.07			mock+CD vs. mock+AD	4.83	2.8 to 6.87	Yes	***	<.001			WT + CD vs. KPs-L + AD	5.2	3.38 to 7.02	Yes	***	<.001
								mock+CD vs. KPs-L+AD	4.73	2.7 to 6.76	Yes	***	<.001			WT + CD vs. KPs-H + AD	5.12	3.3 to 6.93	Yes	***	<.001
Mean	26.47	24.83	20	20.1	20.6			mock+CD vs. KPs-H+AD	4.23	2.2 to 6.26	Yes	***	<.001			mock + CD vs. mock + AD	2.55	0.735 to 4.37	Yes	**	0.001
Std. Deviation	2.4	2.043	1.858	1.546	1.61			mock+AD vs. KPs-L+AD	-0.105	-2.14 to 1.93	No	ns	>.999			mock + CD vs. KPs-L + AD	3.3	1.48 to 5.12	Yes	***	<.001
Std. Error of Mean	0.6416	0.5461	0.4965	0.4133	0.4303			mock+AD vs. KPs-H+AD	-0.605	-2.64 to 1.43	No	ns	0.919			mock + CD vs. KPs-H + AD	3.22	1.4 to 5.03	Yes	***	<.001
								KPs-L+AD vs. KPs-H+AD	-0.5	-2.53 to 1.53	No	ns	0.958			mock + AD vs. KPs-L + AD	0.75	-1.07 to 2.57	No	ns	0.789
Lower 95% CI of mean	25.08	23.65	18.93	19.21	19.67											mock + AD vs. KPs-H + AD	0.667	-1.15 to 2.48	No	ns	0.852
Upper 95% CI of mean	27.85	26.01	21.07	21	21.53											KPs-L + AD vs. KPs-H + AD	-0.0833	-1.9 to 1.73	No	ns	>.999
Sum	370.5	347.6	280	281.4	288.4											week 1
																WT + CD vs. mock + CD	-0.833	-2.65 to 0.982	No	ns	0.717
																WT + CD vs. mock + AD	3.12	1.3 to 4.93	Yes	***	<.001
																WT + CD vs. KPs-L + AD	3.43	1.62 to 5.25	Yes	***	<.001
																WT + CD vs. KPs-H + AD	3.17	1.35 to 4.98	Yes	***	<.001
																mock + CD vs. mock + AD	3.95	2.13 to 5.77	Yes	***	<.001
																mock + CD vs. KPs-L + AD	4.27	2.45 to 6.08	Yes	***	<.001
																mock + CD vs. KPs-H + AD	4	2.18 to 5.82	Yes	***	<.001
																mock + AD vs. KPs-L + AD	0.317	-1.5 to 2.13	No	ns	0.989
																mock + AD vs. KPs-H + AD	0.05	-1.77 to 1.87	No	ns	>.999
																KPs-L + AD vs. KPs-H + AD	-0.267	-2.08 to 1.55	No	ns	0.994
																week 2
																WT + CD vs. mock + CD	2.22	0.401 to 4.03	Yes	**	0.008
																WT + CD vs. mock + AD	6.07	4.25 to 7.88	Yes	***	<.001
																WT + CD vs. KPs-L + AD	6.02	4.2 to 7.83	Yes	***	<.001
																WT + CD vs. KPs-H + AD	5.82	4 to 7.63	Yes	***	<.001
																mock + CD vs. mock + AD	3.85	2.03 to 5.67	Yes	***	<.001
																mock + CD vs. KPs-L + AD	3.8	1.98 to 5.62	Yes	***	<.001
																mock + CD vs. KPs-H + AD	3.6	1.78 to 5.42	Yes	***	<.001
																mock + AD vs. KPs-L + AD	-0.05	-1.87 to 1.77	No	ns	>.999
																mock + AD vs. KPs-H + AD	-0.25	-2.07 to 1.57	No	ns	0.996
																KPs-L + AD vs. KPs-H + AD	-0.2	-2.02 to 1.62	No	ns	0.998
																week 3
																WT + CD vs. mock + CD	1.08	-0.732 to 2.9	No	ns	0.475
																WT + CD vs. mock + AD	6.53	4.72 to 8.35	Yes	***	<.001
																WT + CD vs. KPs-L + AD	6.28	4.47 to 8.1	Yes	***	<.001
																WT + CD vs. KPs-H + AD	5.2	3.38 to 7.02	Yes	***	<.001
																mock + CD vs. mock + AD	5.45	3.63 to 7.27	Yes	***	<.001
																mock + CD vs. KPs-L + AD	5.2	3.38 to 7.02	Yes	***	<.001
																mock + CD vs. KPs-H + AD	4.12	2.3 to 5.93	Yes	***	<.001
																mock + AD vs. KPs-L + AD	-0.25	-2.07 to 1.57	No	ns	0.996
																mock + AD vs. KPs-H + AD	-1.33	-3.15 to 0.482	No	ns	0.261
																KPs-L + AD vs. KPs-H + AD	-1.08	-2.9 to 0.732	No	ns	0.475
																week 4
																WT + CD vs. mock + CD	1.68	-0.132 to 3.5	No	ns	0.084
																WT + CD vs. mock + AD	7.55	5.73 to 9.37	Yes	***	<.001
																WT + CD vs. KPs-L + AD	6.87	5.05 to 8.68	Yes	***	<.001
																WT + CD vs. KPs-H + AD	6.17	4.35 to 7.98	Yes	***	<.001
																mock + CD vs. mock + AD	5.87	4.05 to 7.68	Yes	***	<.001
																mock + CD vs. KPs-L + AD	5.18	3.37 to 7	Yes	***	<.001
																mock + CD vs. KPs-H + AD	4.48	2.67 to 6.3	Yes	***	<.001
																mock + AD vs. KPs-L + AD	-0.683	-2.5 to 1.13	No	ns	0.84
																mock + AD vs. KPs-H + AD	-1.38	-3.2 to 0.432	No	ns	0.227
																KPs-L + AD vs. KPs-H + AD	-0.7	-2.52 to 1.12	No	ns	0.828
																week 5
																WT + CD vs. mock + CD	1.82	0.00125 to 3.63	Yes	*	0.05
																WT + CD vs. mock + AD	7.7	5.88 to 9.52	Yes	***	<.001
																WT + CD vs. KPs-L + AD	6.2	4.38 to 8.02	Yes	***	<.001
																WT + CD vs. KPs-H + AD	5.62	3.8 to 7.43	Yes	***	<.001
																mock + CD vs. mock + AD	5.88	4.07 to 7.7	Yes	***	<.001
																mock + CD vs. KPs-L + AD	4.38	2.57 to 6.2	Yes	***	<.001
																mock + CD vs. KPs-H + AD	3.8	1.98 to 5.62	Yes	***	<.001
																mock + AD vs. KPs-L + AD	-1.5	-3.32 to 0.315	No	ns	0.159
																mock + AD vs. KPs-H + AD	-2.08	-3.9 to -0.268	Yes	*	0.015
																KPs-L + AD vs. KPs-H + AD	-0.583	-2.4 to 1.23	No	ns	0.904
																week 6
																WT + CD vs. mock + CD	1.67	-0.149 to 3.48	No	ns	0.089
																WT + CD vs. mock + AD	7.1	5.28 to 8.92	Yes	***	<.001
																WT + CD vs. KPs-L + AD	6.22	4.4 to 8.03	Yes	***	<.001
																WT + CD vs. KPs-H + AD	5.23	3.42 to 7.05	Yes	***	<.001
																mock + CD vs. mock + AD	5.43	3.62 to 7.25	Yes	***	<.001
																mock + CD vs. KPs-L + AD	4.55	2.73 to 6.37	Yes	***	<.001
																mock + CD vs. KPs-H + AD	3.57	1.75 to 5.38	Yes	***	<.001
																mock + AD vs. KPs-L + AD	-0.883	-2.7 to 0.932	No	ns	0.67
																mock + AD vs. KPs-H + AD	-1.87	-3.68 to -0.0512	Yes	*	0.04
																KPs-L + AD vs. KPs-H + AD	-0.983	-2.8 to 0.832	No	ns	0.573
																week 7
																WT + CD vs. mock + CD	1.75	-0.0654 to 3.57	No	ns	0.065
																WT + CD vs. mock + AD	7.33	5.52 to 9.15	Yes	***	<.001
																WT + CD vs. KPs-L + AD	6.4	4.58 to 8.22	Yes	***	<.001
																WT + CD vs. KPs-H + AD	6.17	4.35 to 7.98	Yes	***	<.001
																mock + CD vs. mock + AD	5.58	3.77 to 7.4	Yes	***	<.001
																mock + CD vs. KPs-L + AD	4.65	2.83 to 6.47	Yes	***	<.001
																mock + CD vs. KPs-H + AD	4.42	2.6 to 6.23	Yes	***	<.001
																mock + AD vs. KPs-L + AD	-0.933	-2.75 to 0.882	No	ns	0.622
																mock + AD vs. KPs-H + AD	-1.17	-2.98 to 0.649	No	ns	0.397
																KPs-L + AD vs. KPs-H + AD	-0.233	-2.05 to 1.58	No	ns	0.997
																week 8
																WT + CD vs. mock + CD	2.02	0.201 to 3.83	Yes	*	0.021
																WT + CD vs. mock + AD	7.22	5.4 to 9.03	Yes	***	<.001
																WT + CD vs. KPs-L + AD	6.85	5.03 to 8.67	Yes	***	<.001
																WT + CD vs. KPs-H + AD	6.47	4.65 to 8.28	Yes	***	<.001
																mock + CD vs. mock + AD	5.2	3.38 to 7.02	Yes	***	<.001
																mock + CD vs. KPs-L + AD	4.83	3.02 to 6.65	Yes	***	<.001
																mock + CD vs. KPs-H + AD	4.45	2.63 to 6.27	Yes	***	<.001
																mock + AD vs. KPs-L + AD	-0.367	-2.18 to 1.45	No	ns	0.981
																mock + AD vs. KPs-H + AD	-0.75	-2.57 to 1.07	No	ns	0.789
																KPs-L + AD vs. KPs-H + AD	-0.383	-2.2 to 1.43	No	ns	0.978
																week 9
																WT + CD vs. mock + CD	2.53	0.718 to 4.35	Yes	**	0.001
																WT + CD vs. mock + AD	7.8	5.98 to 9.62	Yes	***	<.001
																WT + CD vs. KPs-L + AD	7.3	5.48 to 9.12	Yes	***	<.001
																WT + CD vs. KPs-H + AD	7.05	5.23 to 8.87	Yes	***	<.001
																mock + CD vs. mock + AD	5.27	3.45 to 7.08	Yes	***	<.001
																mock + CD vs. KPs-L + AD	4.77	2.95 to 6.58	Yes	***	<.001
																mock + CD vs. KPs-H + AD	4.52	2.7 to 6.33	Yes	***	<.001
																mock + AD vs. KPs-L + AD	-0.5	-2.32 to 1.32	No	ns	0.943
																mock + AD vs. KPs-H + AD	-0.75	-2.57 to 1.07	No	ns	0.789
																KPs-L + AD vs. KPs-H + AD	-0.25	-2.07 to 1.57	No	ns	0.996
																week 10
																WT + CD vs. mock + CD	2.18	0.368 to 4	Yes	**	0.009
																WT + CD vs. mock + AD	7.28	5.47 to 9.1	Yes	***	<.001
																WT + CD vs. KPs-L + AD	7.13	5.32 to 8.95	Yes	***	<.001
																WT + CD vs. KPs-H + AD	6.77	4.95 to 8.58	Yes	***	<.001
																mock + CD vs. mock + AD	5.1	3.28 to 6.92	Yes	***	<.001
																mock + CD vs. KPs-L + AD	4.95	3.13 to 6.77	Yes	***	<.001
																mock + CD vs. KPs-H + AD	4.58	2.77 to 6.4	Yes	***	<.001
																mock + AD vs. KPs-L + AD	-0.15	-1.97 to 1.67	No	ns	>.999
																mock + AD vs. KPs-H + AD	-0.517	-2.33 to 1.3	No	ns	0.936
																KPs-L + AD vs. KPs-H + AD	-0.367	-2.18 to 1.45	No	ns	0.981
																week 11
																WT + CD vs. mock + CD	2.18	0.368 to 4	Yes	**	0.009
																WT + CD vs. mock + AD	6.77	4.95 to 8.58	Yes	***	<.001
																WT + CD vs. KPs-L + AD	7.48	5.67 to 9.3	Yes	***	<.001
																WT + CD vs. KPs-H + AD	6.83	5.02 to 8.65	Yes	***	<.001
																mock + CD vs. mock + AD	4.58	2.77 to 6.4	Yes	***	<.001
																mock + CD vs. KPs-L + AD	5.3	3.48 to 7.12	Yes	***	<.001
																mock + CD vs. KPs-H + AD	4.65	2.83 to 6.47	Yes	***	<.001
																mock + AD vs. KPs-L + AD	0.717	-1.1 to 2.53	No	ns	0.816
																mock + AD vs. KPs-H + AD	0.0667	-1.75 to 1.88	No	ns	>.999
																KPs-L + AD vs. KPs-H + AD	-0.65	-2.47 to 1.17	No	ns	0.863
																week 12
																WT + CD vs. mock + CD	1.75	-0.0654 to 3.57	No	ns	0.065
																WT + CD vs. mock + AD	6.38	4.57 to 8.2	Yes	***	<.001
																WT + CD vs. KPs-L + AD	7.1	5.28 to 8.92	Yes	***	<.001
																WT + CD vs. KPs-H + AD	6.58	4.77 to 8.4	Yes	***	<.001
																mock + CD vs. mock + AD	4.63	2.82 to 6.45	Yes	***	<.001
																mock + CD vs. KPs-L + AD	5.35	3.53 to 7.17	Yes	***	<.001
																mock + CD vs. KPs-H + AD	4.83	3.02 to 6.65	Yes	***	<.001
																mock + AD vs. KPs-L + AD	0.717	-1.1 to 2.53	No	ns	0.816
																mock + AD vs. KPs-H + AD	0.2	-1.62 to 2.02	No	ns	0.998
																KPs-L + AD vs. KPs-H + AD	-0.517	-2.33 to 1.3	No	ns	0.936
																week 13
																WT + CD vs. mock + CD	0.95	-0.865 to 2.77	No	ns	0.606
																WT + CD vs. mock + AD	5.27	3.45 to 7.08	Yes	***	<.001
																WT + CD vs. KPs-L + AD	6.62	4.8 to 8.43	Yes	***	<.001
																WT + CD vs. KPs-H + AD	5.92	4.1 to 7.73	Yes	***	<.001
																mock + CD vs. mock + AD	4.32	2.5 to 6.13	Yes	***	<.001
																mock + CD vs. KPs-L + AD	5.67	3.85 to 7.48	Yes	***	<.001
																mock + CD vs. KPs-H + AD	4.97	3.15 to 6.78	Yes	***	<.001
																mock + AD vs. KPs-L + AD	1.35	-0.465 to 3.17	No	ns	0.25
																mock + AD vs. KPs-H + AD	0.65	-1.17 to 2.47	No	ns	0.863
																KPs-L + AD vs. KPs-H + AD	-0.7	-2.52 to 1.12	No	ns	0.828

## Sheet: Fig. S1 (B)
	Fig. S1 (B) Body weight gain (g)
	WT+CD	mock+CD	mock+AD	KPs-L+AD	KPs-H+AD
	5.2	6.4	4.4	3.9	7
	6.7	6.5	4.9	2.5	4.1
	5.7	7	6.9	5.1	2.9
	6.2	4.6	7.4	4.1	4.8
	5.1	10	2.5	5.9	7.6
	6.5	6.6	4.4	5.4	4.2
Minimum	5.1	4.6	2.5	2.5	2.9
25% Percentile	5.175	5.95	3.925	3.55	3.8
Median	5.95	6.55	4.65	4.6	4.5
75% Percentile	6.55	7.75	7.025	5.525	7.15
Maximum	6.7	10	7.4	5.9	7.6
Mean	5.9	6.85	5.083	4.483	5.1
Std. Deviation	0.6723	1.755	1.806	1.237	1.822
Std. Error of Mean	0.2745	0.7164	0.7373	0.5049	0.7439
Lower 95% CI of mean	5.194	5.009	3.188	3.185	3.188
Upper 95% CI of mean	6.606	8.691	6.979	5.781	7.012
Statistical software	GraphPad Prism 7.00
Statistical method	One-way ANOVA + Tukey's multiple comparisons test
	Mean Diff.	95.00% CI of diff.	Significant?	Summary	Adjusted P Value
WT+CD vs. mock+CD	-0.95	-3.54 to 1.64	No	ns	0.816
WT+CD vs. mock+AD	0.817	-1.77 to 3.4	No	ns	0.884
WT+CD vs. KPs-L+AD	1.42	-1.17 to 4	No	ns	0.506
WT+CD vs. KPs-H+AD	0.8	-1.79 to 3.39	No	ns	0.891
mock+CD vs. mock+AD	1.77	-0.821 to 4.35	No	ns	0.293
mock+CD vs. KPs-L+AD	2.37	-0.221 to 4.95	No	ns	0.085
mock+CD vs. KPs-H+AD	1.75	-0.837 to 4.34	No	ns	0.301
mock+AD vs. KPs-L+AD	0.6	-1.99 to 3.19	No	ns	0.959
mock+AD vs. KPs-H+AD	-0.0167	-2.6 to 2.57	No	ns	>.999
KPs-L+AD vs. KPs-H+AD	-0.617	-3.2 to 1.97	No	ns	0.955

## Sheet: Fig. S1 (C,D)
	Fig. S1 (B) Body weight gain (g)						Fig. S1 (C) Diet intake (g)								Fig. S1 (D) Calorict intake (Kcal)
	WT+CD	mock+CD	mock+AD	KPs-L+AD	KPs-H+AD		week	WT + CD	mock + CD	mock + AD	KPs-L + AD	KPs-H + AD			week	WT + CD	mock + CD	mock + AD	KPs-L + AD	KPs-H + AD
	5.2	6.4	4.4	3.9	7		1	20	22.7	17.1	18.2	17.6			1	64.54	73.3497	69.336	73.828	71.922
	6.7	6.5	4.9	2.5	4.1		2	20.5	25	18	19	19.6			2	65.9921	80.7395	72.7785	77.149	79.779
	5.7	7	6.9	5.1	2.9		3	21.9	23.8	18.8	17.6	19.4			3	70.51	76.8994	76.0185	71.6815	79.131
	6.2	4.6	7.4	4.1	4.8		4	22.6	23.4	18	16.3	21.3			4	72.8011	75.6086	73.062	66.214	86.988
	5.1	10	2.5	5.9	7.6		5	21	24.1	18.2	17	19.4			5	67.6056	77.8352	73.5885	68.968	79.131
	6.5	6.6	4.4	5.4	4.2		6	21	22.6	19	16.8	19.3			6	67.8638	73.0593	76.95	68.1175	78.807
Minimum	5.1	4.6	2.5	2.5	2.9		7	21.4	23.5	21.3	19.4	18.1			7	69.1546	75.7054	86.3055	78.769	73.704
25% Percentile	5.175	5.95	3.925	3.55	3.8		8	19.9	23.7	20.4	21	20.1			8	64.2173	76.609	82.701	85.3705	82.047
Median	5.95	6.55	4.65	4.6	4.5		9	22	23.3	20.8	22.3	19.7			9	70.8649	75.1568	84.3615	90.757	80.4675
75% Percentile	6.55	7.75	7.025	5.525	7.15		10	21.1	23.4	22.1	24.1	21.1			10	68.0252	75.4795	89.5455	98.047	85.935
Maximum	6.7	10	7.4	5.9	7.6		11	21.1	22.7	24.7	25.6	23.2			11	67.9606	73.1884	100.197	104.001	94.44
							12	21.5	22.7	27.7	24.8	23.8			12	69.2514	73.1884	111.983	100.76	96.7485
Mean	5.9	6.85	5.083	4.483	5.1		13	21.4	23.3	22.8	22.6	24.6			13	69.1546	75.2859	108.54	91.891	100.312
Std. Deviation	0.6723	1.755	1.806	1.237	1.822			WT + CD	mock + CD	mock + AD	KPs-L + AD	KPs-H + AD				WT + CD	mock + CD	mock + AD	KPs-L + AD	KPs-H + AD
Std. Error of Mean	0.2745	0.7164	0.7373	0.5049	0.7439		Minimum	19.9	22.6	17.1	16.3	17.6			Minimum	64.22	73.06	69.34	66.21	71.92
							25% Percentile	20.75	22.7	18.1	17.3	19.35			25% Percentile	66.8	73.27	73.33	70.32	78.97
Lower 95% CI of mean	5.194	5.009	3.188	3.185	3.188		Median	21.1	23.4	20.4	19.4	19.7			Median	68.03	75.48	82.7	78.77	80.47
Upper 95% CI of mean	6.606	8.691	6.979	5.781	7.012		75% Percentile	21.7	23.75	22.45	23.35	22.25			75% Percentile	69.88	76.75	94.87	94.97	90.71
Statistical software	GraphPad Prism 7.00						Maximum	22.6	25	27.7	25.6	24.6			Maximum	72.8	80.74	112	104	100.3
Statistical method	One-way ANOVA + Tukey's multiple comparisons test
	Mean Diff.	95.00% CI of diff.	Significant?	Summary	Adjusted P Value		Mean	21.18	23.4	20.68	20.36	20.55			Mean	68.3	75.55	85.03	82.73	83.8
WT+CD vs. mock+CD	-0.95	-3.54 to 1.64	No	ns	0.816		Std. Deviation	0.7625	0.6733	3.057	3.238	2.152			Std. Deviation	2.434	2.19	14.01	13.2	8.709
WT+CD vs. mock+AD	0.817	-1.77 to 3.4	No	ns	0.884		Std. Error of Mean	0.2115	0.1867	0.8478	0.8982	0.597			Std. Error of Mean	0.675	0.6074	3.885	3.661	2.415
WT+CD vs. KPs-L+AD	1.42	-1.17 to 4	No	ns	0.506
WT+CD vs. KPs-H+AD	0.8	-1.79 to 3.39	No	ns	0.891		Lower 95% CI of mean	20.72	22.99	18.84	18.4	19.25			Lower 95% CI of mean	66.83	74.22	76.56	74.76	78.54
mock+CD vs. mock+AD	1.77	-0.821 to 4.35	No	ns	0.293		Upper 95% CI of mean	21.65	23.81	22.53	22.32	21.85			Upper 95% CI of mean	69.77	76.87	93.49	90.71	89.06
mock+CD vs. KPs-L+AD	2.37	-0.221 to 4.95	No	ns	0.085
mock+CD vs. KPs-H+AD	1.75	-0.837 to 4.34	No	ns	0.301
mock+AD vs. KPs-L+AD	0.6	-1.99 to 3.19	No	ns	0.959
mock+AD vs. KPs-H+AD	-0.0167	-2.6 to 2.57	No	ns	>.999
KPs-L+AD vs. KPs-H+AD	-0.617	-3.2 to 1.97	No	ns	0.955
